# Supplementary material for: Long-Term Suppression of c-Jun and nNOS Preserves Ultrastructural Features of Lower Motor Neurons and Forelimb Function after Brachial Plexus Roots Avulsion
Source: Cells. 2021 Jun 28;10(7):1614. doi: 10.3390/cells10071614 (PMC8307634; doi:10.3390/cells10071614)
Supplement: Supplementary file 1 [file cells-10-01614-s001.zip]

Archive with 1 entries (1 files):
- cells-1194941-supplementary.pdf
